# Supplementary material for: Montastraea cavernosa corallite structure demonstrates distinct morphotypes across shallow and mesophotic depth zones in the Gulf of Mexico
Source: PLoS One. 2019 Mar 26;14(3):e0203732. doi: 10.1371/journal.pone.0203732 (PMC6435134; doi:10.1371/journal.pone.0203732)
Supplement: S2 Table — Test results for permutational multivariate analysis of variance (PERMANOVA, Overall) and univariate analyses (Kruskal-Wallis) across five preliminary coral samples collected from Dry Tortugas over a depth range of 25–33 m. *Corallite spacing (CS) not examined. Insignificant p values are shown as ns. (XLSX) [file pone.0203732.s008.xlsx]

## Sheet: Sheet1
Metric	Test Statistic	p Value*
Overall	7.84	0.0001
CD	37.29	1.6e-07
CW	45.34	3.4e-09
L1S	32.78	1.3e-06
T1S	35.17	4.3e-07
L1C	6.45	ns
T1C	20.21	0.00045
L4S	22.28	0.00018
T4S	32.25	1.7e-06
L4C	11.12	0.025
T4C	31.47	2.5e-06
TH	38.32	9.6e-08
CH	26.19	2.9e-05
