# Supplementary material for: Montastraea cavernosa corallite structure demonstrates distinct morphotypes across shallow and mesophotic depth zones in the Gulf of Mexico
Source: PLoS One. 2019 Mar 26;14(3):e0203732. doi: 10.1371/journal.pone.0203732 (PMC6435134; doi:10.1371/journal.pone.0203732)
Supplement: S6 Table — Table describing the process behind population cluster (K) selection in structure analysis of depth-generalist and shallow populations using the k-means clustering method. Ten replicate structure models were run across a range of K values from 1–5 and model log likelihoods were compared. The Evanno method was used to determine the most likely number of K by identifying the largest change in likelihood (|Ln''(K)|) and by comparing model probabilities in conjunction with variance (Delta K). *Delta K not calculated for K = 1 or K = 5, so model likelihood was solely used to determine the most likely number of genetic clusters. The most likely number of K shown in bold. (XLSX) [file pone.0203732.s012.xlsx]

## Sheet: Sheet1
K	Mean LnP(K)	Stdev LnP(K)	Ln'(K)	|Ln''(K)|	Delta K*
1	-3255.85	0.2799	NA	NA	NA
2	-3349.62	52.279	-93.77	101.01	1.93213
3	-3342.38	41.7414	7.24	12.32	0.29515
4	-3322.82	26.8628	19.56	1.36	0.050628
5	-3301.9	27.4745	20.92	NA	NA
